# Supplementary material for: Effect of a Blend of Essential Oils, Bioflavonoids and Tannins on In Vitro Methane Production and In Vivo Production Efficiency in Dairy Cows
Source: Animals (Basel). 2022 Mar 14;12(6):728. doi: 10.3390/ani12060728 (PMC8944839; doi:10.3390/ani12060728)
Supplement: Supplementary file 1 [file animals-12-00728-s001.zip]

Archive with 1 entries (1 files):
- animals-1563225-supplementary.pdf
